# Supplementary material for: Automated Electrical Detection of Proteins for Oral Squamous Cell Carcinoma in an Integrated Microfluidic Chip Using Multi-Frequency Impedance Cytometry and Machine Learning
Source: Sensors (Basel). 2025 Mar 4;25(5):1566. doi: 10.3390/s25051566 (PMC11902334; doi:10.3390/s25051566)
Supplement: Supplementary file 1 [file sensors-25-01566-s001.zip]

Archive with 1 entries (1 files):
- sensors-3334944-supplementary.pdf
